# Supplementary material for: Evaluation of Anti-Inflammatory Activity of the New Cardiotonic Steroid γ-Benzylidene Digoxin 8 (BD-8) in Mice
Source: Cells. 2024 Sep 18;13(18):1568. doi: 10.3390/cells13181568 (PMC11430542; doi:10.3390/cells13181568)
Supplement: Supplementary file 1 [file cells-13-01568-s001.zip]

Archive with 1 entries (1 files):
- cells-3161513-supplementary.pdf
